# Supplementary material for: Erectile Dysfunction and Its Impact on Health-Related Quality of Life in Prostate Cancer Patients: A Multicenter Cross-Sectional Study from Pakistan
Source: Epidemiologia (Basel). 2026 Jan 27;7(1):17. doi: 10.3390/epidemiologia7010017 (PMC12922056; doi:10.3390/epidemiologia7010017)
Supplement: Supplementary file 1 [file epidemiologia-07-00017-s001.zip]

Archive with 1 entries (1 files):
- epidemiologia-4036479-supplementary-S1.xlsx
