# Supplementary material for: Erectile Dysfunction and Its Impact on Health-Related Quality of Life in Prostate Cancer Patients: A Multicenter Cross-Sectional Study from Pakistan
Source: Epidemiologia (Basel). 2026 Jan 27;7(1):17. doi: 10.3390/epidemiologia7010017 (PMC12922056; doi:10.3390/epidemiologia7010017)
Supplement: Supplementary file 1 [file epidemiologia-07-00017-s001.zip › epidemiologia-4036479-supplementary-S1.xlsx]

## Sheet: Sheet1
Item No.	Recommendation	Page No.
1	Indicate the study’s design with a commonly used term in the title or abstract	1
2	Explain the scientific background and rationale for the investigation	2
3	State specific objectives, including any prespecified hypotheses	3
4	Present key elements of study design early in the paper	3
5	Describe the setting, locations, and relevant dates	3
6	Give the eligibility criteria and the sources and methods of selection of participants	3
7	Clearly define all outcomes, exposures, predictors, potential confounders, and effect modifiers	4
8	For each variable of interest, give sources of data and details of methods of assessment	4
9	Describe any efforts to address potential sources of bias	4
10	Explain how the study size was arrived at	3-4
11	Explain how quantitative variables were handled in the analyses	5
12	Describe all statistical methods, including those used to control for confounding	5
13	Give numbers of individuals at each stage of study	5
14	Give characteristics of study participants	5-6
15	Report numbers of outcome events or summary measures	5-8
16	Give unadjusted estimates and, if applicable, confounder-adjusted estimates	6-8
17	Report other analyses done (e.g., subgroups, interactions)	8-10
18	Summarise key results with reference to study objectives	10
19	Discuss limitations of the study	11
20	Give a cautious overall interpretation of results	11-12
21	Discuss the generalisability (external validity) of the study results	11
22	Give the source of funding and the role of the funders	12
